# Supplementary material for: Three Novel Bacteriophages for the Biocontrol of Pseudomonas syringae pv. actinidiae on Artificially Contaminated Kiwifruit Leaves
Source: Pathogens. 2025 Dec 5;14(12):1247. doi: 10.3390/pathogens14121247 (PMC12736001; doi:10.3390/pathogens14121247)
Supplement: Supplementary file 1 [file pathogens-14-01247-s001.zip]

Archive with 1 entries (1 files):
- pathogens-4030495-supplementary.pdf
